# Supplementary material for: Culturable Yeast Diversity Associated with Industrial Cultures of the Microalga Microchloropsis gaditana and Their Ability to Produce Lipids and Biosurfactants
Source: J Fungi (Basel). 2025 Mar 17;11(3):228. doi: 10.3390/jof11030228 (PMC11943003; doi:10.3390/jof11030228)
Supplement: Supplementary file 1 [file jof-11-00228-s001.zip]

Archive with 1 entries (1 files):
- jof-3504753-supplementary.xlsx
