# Supplementary material for: Culturable Yeast Diversity Associated with Industrial Cultures of the Microalga Microchloropsis gaditana and Their Ability to Produce Lipids and Biosurfactants
Source: J Fungi (Basel). 2025 Mar 17;11(3):228. doi: 10.3390/jof11030228 (PMC11943003; doi:10.3390/jof11030228)
Supplement: Supplementary file 1 [file jof-11-00228-s001.zip › jof-3504753-supplementary.xlsx]

## Sheet: TableS1
Table S1. Yeast isolates retained for further studies following isolation from the different samples of Microchloropsis gaditana cultures schematically represented in Figure 3. Information on the isolate ID, isolation conditions, species, GenBank NCBI accession number of the D1/D2 and ITS consensus sequences deposited, is provided. The isolates represented in bold are those selected for biosurfac…
	Sample	ID	Species	NCBI Accession Number		Isolation conditions
				D1/D2	ITS
	Nec_250	IST739	Rhodotorula mucilaginosa	PQ380546	PQ396202	YPD-Chl-agar plates inoculated with concentrated microalgae sample
	Nec_262	IST737	Rhodotorula mucilaginosa	PQ380544	PQ396200	YPD-Chl-agar plates inoculated with enrichment culture in YPD-Chl with 50% ASW (48 h)
		IST738	Rhodotorula mucilaginosa	PQ380545	PQ396201	YPD-Chl-agar plates inoculated with enrichment culture in YPD-Chl with 50% ASW (48 h)
		IST782	Rhodotorula mucilaginosa	PQ682407	PQ682416	YPD-Chl-agar plates inoculated with enrichment culture in YPD-Chl with 50% ASW (24 h)
	Nec_293	IST785	Rhodotorula mucilaginosa	PQ340697	PQ340718	YPD-Chl-agar plates inoculated with microalgae sample
	Nec_302	IST794	Rhodotorula taiwanensis	PQ340705	PQ340726	YPD-Chl-agar plates inoculated with enrichment culture in YPD-Chl with 50% ASW (24 h)
		IST795	Rhodotorula mucilaginosa	PQ340706	PQ340727	YPD-Chl-agar plates inoculated with microalgae sample
		IST820	Rhodotorula mucilaginosa	PQ341206	PQ351456	YPD-Chl-agar plates inoculated with microalgae sample
	Nec_326	IST816	Rhodotorula sphaerocarpa	PQ341202	PQ351452	YPD-Chl-agar plates inoculated with enrichment culture in YPD-Chl with 50% ASW (48 h)
		IST817	Rhodotorula sphaerocarpa	PQ341203	PQ351453	YPD-Chl-agar plates inoculated with enrichment culture in YPD-Chl with 50% ASW (48 h)
		IST819	Rhodotorula sphaerocarpa	PQ341205	PQ351455	YPD-Chl-agar plates inoculated with enrichment culture in YPD-Chl with 50% ASW (24 h)
		IST821	Rhodotorula sphaerocarpa	PQ341207	PQ351457	YPD-Chl-agar plates inoculated with concentrated microalgae sample
	Nec_337	IST784	Rhodotorula mucilaginosa	PQ340696	PQ340717	YPD-Chl-agar plates inoculated with enrichment culture in YPD-Chl with 50% ASW (24 h)
	Nec_343	IST783	Rhodotorula sphaerocarpa	PQ340695	PQ340716	YPD-Chl-agar plates inoculated with enrichment culture in YPD-Chl with 50% ASW (24 h)
	Nec_397	IST829	Rhodotorula diobovata	PQ341213	PQ351463	YPD-Chl-agar plates inoculated with enrichment culture in YPD-Chl with 50% ASW (48 h)
		IST840	Rhodotorula diobovata	PQ341224	PQ351474	YPD-Chl-agar plates inoculated with enrichment culture in YPD-Chl with 50% ASW (48 h)
		IST841	Rhodotorula diobovata	PQ341225	PQ351475	YPD-Chl-agar plates inoculated with enrichment culture in YPD-Chl with 50% ASW (48 h)
		IST842	Rhodotorula diobovata	PQ341226	PQ351476	YPD-Chl-agar plates inoculated with enrichment culture in YPD-Chl with 50% ASW (48 h)
	Nec_403	IST848	Meyerozyma guilliermondii	PQ341232	PQ351482	YPD-Chl-agar plates inoculated with enrichment culture in YPD-Chl with 50% ASW (24 h)
	Nec_409	IST838	Rhodotorula diobovata	PQ341222	PQ351472	YPD-Chl-agar plates inoculated with enrichment culture in YPD-Chl with 50% ASW (24 h)
		IST839	Rhodotorula diobovata	PQ341223	PQ351473	YPD-Chl-agar plates inoculated with enrichment culture in YPD-Chl with 50% ASW (24 h)
		IST844	Rhodotorula diobovata	PQ341228	PQ351478	YPD-Chl-agar plates inoculated with enrichment culture in YPD-Chl with 50% ASW (24 h)
		IST852	Rhodotorula mucilaginosa	PQ341236	PQ351486	YPD-Chl-agar plates inoculated with enrichment culture in YPD-Chl with 50% ASW (48 h)
		IST858	Rhodotorula diobovata	PQ341242	PQ351492	YPD-Chl-agar plates inoculated with enrichment culture in YPD-Chl with 50% ASW (24 h)
		IST868	Rhodotorula diobovata	PQ380558	PQ396214	YPD-Chl-agar plates inoculated with enrichment culture in YPD-Chl with 50% ASW (24 h)
		IST875	Rhodotorula mucilaginosa	PQ380564	PQ396220	YPD-Chl-agar plates inoculated with enrichment culture in YPD-Chl with 50% ASW (24 h)
		IST876	Rhodotorula mucilaginosa	PQ380565	PQ396221	YPD-Chl-agar plates inoculated with enrichment culture in YPD-Chl with 50% ASW (24 h)
		IST877	Rhodotorula mucilaginosa	PQ380566	PQ396222	YPD-Chl-agar plates inoculated with enrichment culture in YPD-Chl with 50% ASW (24 h)
		IST897	Rhodotorula diobovata	PQ344273	PQ351551	YPD-Chl-agar plates inoculated with enrichment culture in YPD-Chl with 50% ASW (48 h)
		IST902	Rhodotorula diobovata	PQ344278	PQ351556	YPD-Chl-agar plates inoculated with enrichment culture in YPD-Chl with 50% ASW (48 h)
	Nec_418	IST823	Rhodotorula diobovata	PQ341209	PQ351459	YPD-Chl-agar plates inoculated with enrichment culture in YPD-Chl with 50% ASW (48 h)
		IST824	Rhodotorula diobovata	PQ341210	PQ351460	YPD-Chl-agar plates inoculated with enrichment culture in YPD-Chl with 50% ASW (24 h)
		IST832	Rhodotorula diobovata	PQ341216	PQ351466	YPD-Chl-agar plates inoculated with enrichment culture in YPD-Chl with 50% ASW (24 h)
		IST833	Rhodotorula diobovata	PQ341217	PQ351467	YPD-Chl-agar plates inoculated with enrichment culture in YPD-Chl with 50% ASW (24 h)
		IST834	Rhodotorula diobovata	PQ341218	PQ351468	YPD-Chl-agar plates inoculated with enrichment culture in YPD-Chl with 50% ASW (48 h)
		IST835	Rhodotorula diobovata	PQ341219	PQ351469	YPD-Chl-agar plates inoculated with enrichment culture in YPD-Chl with 50% ASW (48 h)
	Nec_460	IST805	Rhodotorula sphaerocarpa	PP944307	PP952017	YPD-Chl-agar plates inoculated with enrichment culture in YPD-Chl with 50% ASW (24 h)
		IST809	Rhodotorula sphaerocarpa	PP944301	PP952011	YPD-Chl-agar plates inoculated with microalgae sample
		IST810	Rhodotorula diobovata	PP944302	PP952012	YPD-Chl-agar plates inoculated with microalgae sample
		IST811	Rhodotorula diobovata	PP944303	PP952013	YPD-Chl-agar plates inoculated with concentrated microalgae sample
		IST812	Rhodotorula sphaerocarpa	PP944304	PP952014	YPD-Chl-agar plates inoculated with concentrated microalgae sample
		IST813	Rhodotorula sphaerocarpa	PP944305	PP952015	YPD-Chl-agar plates inoculated with concentrated microalgae sample
		IST814	Rhodotorula diobovata	PP944306	PP952016	YPD-Chl-agar plates inoculated with enrichment culture in YPD-Chl with 50% ASW (24 h)
	Nec_469	IST806	Rhodotorula diobovata	PP944308	PP952018	YPD-Chl-agar plates inoculated with concentrated microalgae sample
		IST807	Rhodotorula diobovata	PP944309	PP952019	YPD-Chl-agar plates inoculated with enrichment culture in YPD-Chl with 50% ASW (48 h)
		IST808	Rhodotorula mucilaginosa	PP944310	PP952020	YPD-Chl-agar plates inoculated with enrichment culture in YPD-Chl with 50% ASW (48 h)
		IST827	Vishniacozyma carnescens	PP944311	PP952021	YPD-Chl-agar plates inoculated with concentrated microalgae sample
		IST828	Vishniacozyma carnescens	PP944312	PP952022	YPD-Chl-agar plates inoculated with concentrated microalgae sample
	Nec_505	IST865	Rhodotorula diobovata	PQ380556	PQ396212	YPD-Chl-agar plates inoculated with enrichment culture in YPD-Chl with 50% ASW (48 h)
		IST867	Rhodotorula diobovata	PQ682409	PQ682417	YPD-Chl-agar plates inoculated with enrichment culture in YPD-Chl with 50% ASW (24 h)
		IST873	Rhodotorula diobovata	PQ380562	PQ396218	YPD-Chl-agar plates inoculated with enrichment culture in YPD-Chl with 50% ASW (48 h)
		IST874	Rhodotorula diobovata	PQ380563	PQ396219	YPD-Chl-agar plates inoculated with enrichment culture in YPD-Chl with 50% ASW (48 h)
	Nec_514	IST870	Rhodotorula sphaerocarpa	PQ380559	PQ396215	YPD-Chl-agar plates inoculated with enrichment culture in YPD-Chl with 50% ASW (48 h)
		IST871	Rhodotorula sphaerocarpa	PQ380560	PQ396216	YPD-Chl-agar plates inoculated with enrichment culture in YPD-Chl with 50% ASW (48 h)
		IST872	Rhodotorula sphaerocarpa	PQ380561	PQ396217	YPD-Chl-agar plates inoculated with enrichment culture in YPD-Chl with 50% ASW (48 h)
	Nec_539	IST851	Rhodotorula sphaerocarpa	PQ341235	PQ351485	YPD-Chl-agar plates inoculated with enrichment culture in YPD-Chl with 50% ASW (48 h)
		IST855	Rhodotorula sphaerocarpa	PQ341239	PQ351489	YPD-Chl-agar plates inoculated with enrichment culture in YPD-Chl with 50% ASW (24 h)
		IST863	Rhodotorula sphaerocarpa	PQ341247	PQ351497	YPD-Chl-agar plates inoculated with enrichment culture in YPD-Chl with 50% ASW (24 h)
		IST864	Rhodotorula sphaerocarpa	PQ682408	----	YPD-Chl-agar plates inoculated with enrichment culture in YPD-Chl with 50% ASW (24 h)
		IST889	Rhodotorula mucilaginosa	PQ380577	PQ396233	YPD-Chl-agar plates inoculated with concentrated microalgae sample
	Nec_570	IST878	Rhodotorula diobovata	PQ380567	PQ396223	YPD-Chl-agar plates inoculated with enrichment culture in YPD-Chl with 50% ASW (48 h)
		IST879	Rhodotorula mucilaginosa	PQ380568	PQ396224	YPD-Chl-agar plates inoculated with enrichment culture in YPD-Chl with 50% ASW (48 h)
		IST880	Rhodotorula mucilaginosa	PQ380569	PQ396225	YPD-Chl-agar plates inoculated with enrichment culture in YPD-Chl with 50% ASW (48 h)
		IST881	Rhodotorula mucilaginosa	PQ380570	PQ396226	YPD-Chl-agar plates inoculated with enrichment culture in YPD-Chl with 50% ASW (48 h)
		IST882	Rhodotorula mucilaginosa	PQ380571	PQ396227	YPD-Chl-agar plates inoculated with enrichment culture in YPD-Chl with 50% ASW (48 h)
		IST883	Rhodotorula mucilaginosa	PQ380572	PQ396228	YPD-Chl-agar plates inoculated with enrichment culture in YPD-Chl with 50% ASW (48 h)
		IST892	Rhodotorula diobovata	PQ380580	PQ396236	YPD-Chl-agar plates inoculated with enrichment culture in YPD-Chl with 50% ASW (48 h)
		IST893	Rhodotorula diobovata	PQ380581	PQ396237	YPD-Chl-agar plates inoculated with enrichment culture in YPD-Chl with 50% ASW (48 h)
		IST894	Rhodotorula mucilaginosa	PQ682411	PQ682418	YPD-Chl-agar plates inoculated with enrichment culture in YPD-Chl with 50% ASW (48 h)
		IST895	Rhodotorula mucilaginosa	PQ344271	PQ351549	YPD-Chl-agar plates inoculated with enrichment culture in YPD-Chl with 50% ASW (48 h)
	Nec_576	IST891	Rhodotorula mucilaginosa	PQ380579	PQ396235	YPD-Chl-agar plates inoculated with concentrated microalgae sample
		IST946	Moesziomyces aphidis	PQ346816	PQ346858	YPD-Chl-agar plates inoculated with concentrated microalgae sample
	Nec_617	IST903	Rhodotorula diobovata	PQ344279	PQ351557	YPD-Chl-agar plates inoculated with enrichment culture in YPD-Chl with 50% ASW (24 h)
		IST904	Rhodotorula diobovata	PQ344280	PQ351558	YPD-Chl-agar plates inoculated with enrichment culture in YPD-Chl with 50% ASW (24 h)
		IST906	Rhodotorula diobovata	PQ344282	PQ351560	YPD-Chl-agar plates inoculated with enrichment culture in YPD-Chl with 50% ASW (24 h)
		IST907	Rhodotorula mucilaginosa	PQ344283	PQ351561	YPD-Chl-agar plates inoculated with enrichment culture in YPD-Chl with 50% ASW (24 h)
		IST908	Rhodotorula diobovata	PQ344284	PQ351562	YPD-Chl-agar plates inoculated with enrichment culture in YPD-Chl with 50% ASW (24 h)
	Nec_669	IST909	Rhodotorula taiwanensis	PQ344285	PQ351563	YPD-Chl-agar plates inoculated with concentrated microalgae sample
		IST910	Rhodotorula diobovata	PQ344286	PQ351564	YPD-Chl-agar plates inoculated with concentrated microalgae sample
		IST911	Rhodotorula diobovata	PQ344287	PQ351565	YPD-Chl-agar plates inoculated with concentrated microalgae sample
		IST912	Rhodotorula mucilaginosa	PQ344288	PQ351566	YPD-Chl-agar plates inoculated with concentrated microalgae sample
		IST914	Rhodotorula taiwanensis	PQ344290	PQ351568	YPD-Chl-agar plates inoculated with concentrated microalgae sample
		IST916	Rhodotorula mucilaginosa	PQ344292	PQ351570	YPD-Chl-agar plates inoculated with concentrated microalgae sample
	Nec_675	IST913	Rhodotorula diobovata	PQ344289	PQ351567	YPD-Chl-agar plates inoculated with concentrated microalgae sample
		IST915	Rhodotorula sphaerocarpa	PQ344291	PQ351569	YPD-Chl-agar plates inoculated with concentrated microalgae sample
		IST917	Rhodotorula diobovata	PQ344293	PQ351571	YPD-Chl-agar plates inoculated with concentrated microalgae sample
		IST922	Moesziomyces aphidis	PQ344298	PQ351576	YPD-Chl-agar plates inoculated with concentrated microalgae sample
		IST947	Moesziomyces aphidis	PQ346817	PQ346859	YPD-Chl-agar plates inoculated with concentrated microalgae sample
	Nec_681	IST885	Rhodotorula diobovata	PQ380573	PQ396229	YPD-Chl-agar plates inoculated with enrichment culture in YPD-Chl with 50% ASW (48 h)
		IST886	Rhodotorula diobovata	PQ380574	PQ396230	YPD-Chl-agar plates inoculated with enrichment culture in YPD-Chl with 50% ASW (48 h)
		IST943	Moesziomyces aphidis	PQ344319	PQ351597	YPD-Chl-agar plates inoculated with concentrated microalgae sample
	Nec_695	IST919	Rhodotorula diobovata	PQ344295	PQ351573	YPD-Chl-agar plates inoculated with enrichment culture in YPD-Chl with 50% ASW (24 h)
		IST920	Rhodotorula diobovata	PQ344296	PQ351574	YPD-Chl-agar plates inoculated with concentrated microalgae sample
		IST921	Rhodotorula diobovata	PQ344297	PQ351575	YPD-Chl-agar plates inoculated with concentrated microalgae sample
		IST930	Rhodotorula diobovata	PQ344306	PQ351584	YPD-Chl-agar plates inoculated with enrichment culture in YPD-Chl with 50% ASW (24 h)
		IST948	Vishniacozyma carnescens	PQ346818	PQ346860	YPD-Chl-agar plates inoculated with concentrated microalgae sample
		IST949	Vishniacozyma carnescens	PQ346819	PQ346861	YPD-Chl-agar plates inoculated with concentrated microalgae sample
		IST950	Vishniacozyma carnescens	PQ346820	PQ346862	YPD-Chl-agar plates inoculated with concentrated microalgae sample
	Nec_701	IST929	Rhodotorula diobovata	PQ344305	PQ351583	YPD-Chl-agar plates inoculated with enrichment culture in YPD-Chl with 50% ASW (48 h)
		IST931	Rhodotorula diobovata	PQ344307	PQ351585	YPD-Chl-agar plates inoculated with enrichment culture in YPD-Chl with 50% ASW (48 h)
		IST932	Rhodotorula diobovata	PQ344308	PQ351586	YPD-Chl-agar plates inoculated with enrichment culture in YPD-Chl with 50% ASW (48 h)
		IST940	Moesziomyces aphidis	PQ344316	PQ351594	YPD-Chl-agar plates inoculated with concentrated microalgae sample
		IST951	Rhodotorula mucilaginosa	PQ346821	PQ346863	YPD-Chl-agar plates inoculated with enrichment culture in YPD-Chl with 50% ASW (48 h)
		IST962	Rhodotorula mucilaginosa	PQ380583	PQ396239	YPD-Chl-agar plates inoculated with enrichment culture in YPD-Chl with 50% ASW (48 h)
	Nec_707	IST918	Rhodotorula mucilaginosa	PQ344294	PQ351572	YPD-Chl-agar plates inoculated with microalgae sample
		IST923	Moesziomyces aphidis	PQ344299	PQ351577	YPD-Chl-agar plates inoculated with microalgae sample
		IST926	Rhodotorula mucilaginosa	PQ344302	PQ351580	YPD-Chl-agar plates inoculated with enrichment culture in YPD-Chl with 50% ASW (24 h)
		IST927	Rhodotorula diobovata	PQ344303	PQ351581	YPD-Chl-agar plates inoculated with enrichment culture in YPD-Chl with 50% ASW (24 h)
		IST928	Rhodotorula diobovata	PQ344304	PQ351582	YPD-Chl-agar plates inoculated with enrichment culture in YPD-Chl with 50% ASW (24 h)
		IST933	Rhodotorula taiwanensis	PQ344309	PQ351587	YPD-Chl-agar plates inoculated with microalgae sample
		IST934	Rhodotorula diobovata	PQ344310	PQ351588	YPD-Chl-agar plates inoculated with microalgae sample
	Nec_713	IST925	Rhodotorula mucilaginosa	PQ344301	PQ351579	YPD-Chl-agar plates inoculated with concentrated microalgae sample
		IST935	Rhodotorula diobovata	PQ344311	PQ351589	YPD-Chl-agar plates inoculated with microalgae sample
		IST936	Rhodotorula taiwanensis	PQ344312	PQ351590	YPD-Chl-agar plates inoculated with microalgae sample
		IST938	Rhodotorula mucilaginosa	PQ344314	PQ351592	YPD-Chl-agar plates inoculated with enrichment culture in YPD-Chl with 50% ASW (24 h)
		IST939	Rhodotorula diobovata	PQ344315	PQ351593	YPD-Chl-agar plates inoculated with concentrated microalgae sample
		IST941	Moesziomyces aphidis	PQ344317	PQ351595	YPD-Chl-agar plates inoculated with concentrated microalgae sample
		IST942	Moesziomyces aphidis	PQ344318	PQ351596	YPD-Chl-agar plates inoculated with concentrated microalgae sample
	Nec_730	IST976	Rhodotorula diobovata	PQ346832	PQ346874	YPD-Chl-agar plates inoculated with enrichment culture in YPD-Chl with 50% ASW (24 h)
		IST977	Rhodotorula diobovata	PQ346833	PQ346875	YPD-Chl-agar plates inoculated with concentrated microalgae sample
		IST978	Rhodotorula mucilaginosa	PQ346834	PQ346876	YPD-Chl-agar plates inoculated with enrichment culture in YPD-Chl with 50% ASW (24 h)
		IST979	Rhodotorula mucilaginosa	PQ346835	PQ346877	YPD-Chl-agar plates inoculated with enrichment culture in YPD-Chl with 50% ASW (24 h)
		IST980	Rhodotorula diobovata	PQ346836	PQ346878	YPD-Chl-agar plates inoculated with enrichment culture in YPD-Chl with 50% ASW (24 h)
	Nec_771	IST953	Rhodotorula sphaerocarpa	PQ346823	PQ346865	YPD-Chl-agar plates inoculated with enrichment culture in YPD-Chl with 50% ASW (24 h)
		IST954	Rhodotorula sphaerocarpa	PQ346824	PQ346866	YPD-Chl-agar plates inoculated with enrichment culture in YPD-Chl with 50% ASW (24 h)

## Sheet: TableS2
	Table S2. Yeast isolates retained for further studies following isolation from the different water samples used for Microchloropsis gaditana cultivation. Information on the isolate ID, isolation conditions, species, GenBank NCBI accession number of the D1/D2 and ITS consensus sequences deposited, is provided. The isolates represented in bold are those selected for biosurfactants and lipid product…
	Sample	ID	Species	NCBI Accession Number		Isolation conditions
				D1/D2	ITS
	Nec_256	IST733	Rhodotorula taiwanensis	PQ380541	PQ396197	YPD-Chl-agar plates inoculated with enrichment culture in YPD-Chl with 50% ASW (24 h)
		IST734	Rhodotorula diobovata	PQ380542	PQ396198	YPD-Chl-agar plates inoculated with enrichment culture in YPD-Chl with 50% ASW (24 h)
		IST735	Rhodotorula mucilaginosa	PQ380543	PQ396199	YPD-Chl-agar plates inoculated with enrichment culture in YPD-Chl with 50% ASW (48 h)
		IST736	Rhodotorula diobovata	PQ682403	----	YPD-Chl-agar plates inoculated with enrichment culture in YPD-Chl with 50% ASW (24 h)
		IST747	Rhodotorula taiwanensis	PQ340625	PQ340655	YPD-Chl-agar plates inoculated with enrichment culture in YPD-Chl with 50% ASW (24 h)
		IST748	Rhodotorula taiwanensis	PQ340626	PQ340656	YPD-Chl-agar plates inoculated with enrichment culture in YPD-Chl with 50% ASW (24 h)
		IST749	Rhodotorula diobovata	PQ340627	PQ340657	YPD-Chl-agar plates inoculated with enrichment culture in YPD-Chl with 50% ASW (24 h)
		IST750	Rhodotorula taiwanensis	PQ340628	PQ340658	YPD-Chl-agar plates inoculated with enrichment culture in YPD-Chl with 50% ASW (24 h)
		IST751	Rhodotorula diobovata	PQ340629	PQ340659	YPD-Chl-agar plates inoculated with enrichment culture in YPD-Chl with 50% ASW (24 h)
		IST752	Rhodotorula diobovata	PQ340630	PQ340660	YPD-Chl-agar plates inoculated with enrichment culture in YPD-Chl with 50% ASW (24 h)
		IST802	Rhodotorula mucilaginosa	PQ340713	PQ340734	YPD-Chl-agar plates inoculated with enrichment culture in YPD-Chl with 50% ASW (48 h)
	Nec_297	IST787	Rhodotorula mucilaginosa	PQ340699	PQ340720	YPD-Chl-agar plates inoculated with microalgae sample
		IST789	Rhodotorula mucilaginosa	PQ340701	PQ340722	YPD-Chl-agar plates inoculated with enrichment culture in YPD-Chl with 50% ASW (48 h)
		IST793	Rhodotorula mucilaginosa	PQ340704	PQ340725	YPD-Chl-agar plates inoculated with microalgae sample
		IST796	Rhodotorula mucilaginosa	PQ340707	PQ340728	YPD-Chl-agar plates inoculated with microalgae sample
		IST799	Rhodotorula mucilaginosa	PQ340710	PQ340731	YPD-Chl-agar plates inoculated with microalgae sample
		IST800	Rhodotorula mucilaginosa	PQ340711	PQ340732	YPD-Chl-agar plates inoculated with microalgae sample
	Nec_329	IST818	Rhodotorula mucilaginosa	PQ341204	PQ351454	YPD-Chl-agar plates inoculated with enrichment culture in YPD-Chl with 50% ASW (48 h)
	Nec_412	IST849	Meyerozyma guilliermondii	PQ341233	PQ351483	YPD-Chl-agar plates inoculated with microalgae sample
	Nec_508	IST869	Rhodotorula mucilaginosa	PQ682410	----	YPD-Chl-agar plates inoculated with enrichment culture in YPD-Chl with 50% ASW (48 h)
	Nec_580	IST890	Rhodotorula mucilaginosa	PQ380578	PQ396234	YPD-Chl-agar plates inoculated with enrichment culture in YPD-Chl with 50% ASW (48 h)

## Sheet: TableS3
	Table S3. GenBank NCBI accession number of the D1/D2 of the type strains of the different species isolated.
	Species	D1D2 region NCBI accession number
	Moesziomyces aphidis	NG_069796.1
	Meyerozyma guilliermondii	NG_042640.1
	Vishniacozyma carnescens	NG_058430.1
	Rhodotorula mucilaginosa	NG_055716.1
	Rhodotorula diobovata	NG_042340.1
	Rhodotorula taiwanensis	NG_063944.1
	Rhodotorula sphaerocarpa	NG_042342.1
	Saccharomyces cerevisiae	NG_042623.1
